# Supplementary material for: DiagPat: An Explainable Language Detection Model Using EEG Signals
Source: Sensors (Basel). 2026 May 26;26(11):3363. doi: 10.3390/s26113363 (PMC13258914; doi:10.3390/s26113363)
Supplement: Supplementary file 1 [file sensors-26-03363-s001.zip]

Archive with 1 entries (1 files):
- sensors-4305761-supplementary.pdf
